# Supplementary material for: Molecular typing of Leptospira interrogans serovar Hardjo isolates from leptospirosis outbreaks in Brazilian livestock
Source: BMC Vet Res. 2017 Jun 15;13:177. doi: 10.1186/s12917-017-1081-9 (PMC5471881; doi:10.1186/s12917-017-1081-9)
Supplement: Supplementary file 1 — Leptospira spp. strains used in MAT and PCR analysis. (XLS 34 kb) [file 12917_2017_1081_MOESM1_ESM.xls]

## Sheet: Leptospira strains
	Species	Serogroup	Serovar	Strain	MAT	PCR
		Pomona	Pomona	Pomona	X	X
		Icterohaemorrhagiae	Lai	Lai	X	X
		Icterohaemorrhagiae	Copenhageni	M-20	X	X
	L. interrogans	Bataviae	Bataviae	Van Tienen	X	X
		Sejroe	Hardjo	Hardjoprajitno (OMS)	X	X
		Hebdomadis	Hebdomadis	Hebdomadis	X	X
		Australis	Bratislava	Jez Bratislava	X	X
		Sejroe	Wolffi	Wolffi	X	X
		Autumnalis	Autumnalis	Akiyamih	X	X
		Pyrogenes	Pyrogens	Salinem	X	X
						X
		Tarassovi	Tarassovi	Perepelicin	X	X
	L. borgpetersenii	Mini	Mini	Sari		X
		Sejroe	Sejroe	M-84		X
		Sejroe	Hardjo	Hardjobovis-Sponselee		X
		Ballum	Ballum	Mus 127	X
	L. Kirschneri	Butembo	Butembo	Butembo	X

## Sheet: MAT
	Farm 1	Hardjo (OMS)	Wolffi	Bratislava	Bataviae	Tarassovi
	Positive samples 132/ Total 316	A 1:200 1:400 1:800 1:1600 1:3200	A 1:200 1:400 1:800 1:1600 1:3200	A 1:200 1:400 1:800	A 1:200 1:400 1:800	A 1:200 1:400 1:800
		108 80 74 34 10 2	100 72 60 28 - -	100 44 15 -	60 31 2 -	64 10 - -
	Farm 2	Hardjo (OMS)	Wolffi	Bratislava	Bataviae	Tarassovi
	Positive samples 125/ Total 258	A 1:200 1:400 1:800 1:1600 1:3200	A 1:200 1:400 1:800 1:1600 1:3200	A 1:200 1:400 1:800	A 1:200 1:400 1:800	A 1:200 1:400 1:800
		122 42 23 15 6 -	98 25 12 - - -	111 - - -	69 - - -	59 6 2 -
