# Supplementary material for: Molecular typing of Leptospira interrogans serovar Hardjo isolates from leptospirosis outbreaks in Brazilian livestock
Source: BMC Vet Res. 2017 Jun 15;13:177. doi: 10.1186/s12917-017-1081-9 (PMC5471881; doi:10.1186/s12917-017-1081-9)
Supplement: Supplementary file 2 — Sequences included in molecular phylogenetic analysis (GenBank access). (XLS 43 kb) [file 12917_2017_1081_MOESM2_ESM.xls]

## Sheet: 16S+secY
Supplementary File 2: Sequences included in molecular phylogenetic analysis
Sequences comprising the phylogenetic tree of Figure 1 (16S rDNA and secY)
16S rDNA			secY
gi	accession #	position range	gi	accession #	position	species	serovar	strain	database
537800417	NZ_AHMT02000010.1	1231-2666	537806929	NZ_AHMT02000039.1	53368-53667	Leptospira alexanderi	Manhao 3	L 60	refseq_genomic
523637611	NZ_ANIK01000056.1	121845-123279	523637038	NZ_ANIK01000035.1	139124-139423	Leptospira alstonii	Sichuan	79601	refseq_genomic
544627608	NZ_AOHD02000066.1	264-1708	544627241	NZ_AOHD02000041.1	57932-58231	Leptospira alstonii	Pingchang	80-412	refseq_genomic
189909570	NC_010842.1	1126509-1127934	189909570	NC_010842.1	2037237-2037522	Leptospira biflexa	Patoc	Patoc 1	refseq_genomic
116329799	NC_008510.1	2161335-2162769	116329799	NC_008510.1	3149910-3150209	Leptospira borgpetersenii	Hardjo-bovis	JB197	refseq_genomic
498392083	NZ_AHOS02000002.1	5203-6637	498392171	NZ_AHOS02000021.1	178211-178510	Leptospira borgpetersenii	Mini	201000851	refseq_genomic
514401172	NZ_AHNP02000011.1	141729-143163	514401072	NZ_AHNP02000004.1	71557-71856	Leptospira borgpetersenii	Javanica	UI 9931	refseq_genomic
696280320	NZ_JPUC01000072.1	120-1554	696280235	NZ_JPUC01000019.1	15832-16131	Leptospira borgpetersenii	Ballum	Muis5	refseq_genomic
537826478	NZ_AHMO02000008.1	230869-232303	537826478	NZ_AHMO02000008.1	684849-685144	Leptospira broomii	Hurstbridge	5399	refseq_genomic
514356586	NZ_AKWZ02000002.1	197317-198751	514359355	NZ_AKWZ02000010.1	300959-301254	Leptospira fainei	Hurstbridge	BUT 6	refseq_genomic
537833561	NZ_AHMM02000015.1	475770-477204	537833561	NZ_AHMM02000015.1	108585-108881	Leptospira inadai	Lyme	10	refseq_genomic
204306565	FJ154553.1	1-1435	188038400	EU357983.1	601-900	Leptospira interrogans	Hardjo-prajitno	Hardjoprajitno	refseq_rna
418705501	NZ_AHNI02000036.1	97697-99131	418706595	NZ_AHNI02000057.1	44997-45296	Leptospira interrogans	Hebdomadis	R499	refseq_genomic
452698066	NZ_AFMJ01000186.1	11288-12722	452698014	NZ_AFMJ01000134.1	14151-14450	Leptospira interrogans	Copenhageni	Fiocruz R154	refseq_genomic
452713296	NZ_AHQD01000134.1	1209-2641	452713169	NZ_AHQD01000007.1	31805-32104	Leptospira interrogans	Lai	Langkawi	refseq_genomic
452717850	NZ_AHQR01000450.1	1509-2943	452717477	NZ_AHQR01000077.1	18271-18570	Leptospira interrogans	Icterohaemorrhagiae	P2547	refseq_genomic
452718187	NZ_AHQS01000324.1	30956-32390	452718334	NZ_AHQS01000471.1	4479-4778	Leptospira interrogans	Bim	P2529	refseq_genomic
459451378	NZ_AFMC02000016.1	614815-616248	459448558	NZ_AFMC02000009.1	289587-289886	Leptospira interrogans	Canicola	LT1962	refseq_genomic
469857038	NZ_AHMQ02000007.1	142524-143958	469859542	NZ_AHMQ02000029.1	12420-12719	Leptospira interrogans	Muenchen	Brem 129	refseq_genomic
469899834	NZ_AHNW02000015.1	13354-14788	469899930	NZ_AHNW02000022.1	63028-63327	Leptospira interrogans	Medanensis	UT053	refseq_genomic
481017732	NZ_AOWJ01000043.1	1546-2980	481017777	NZ_AOWJ01000088.1	8671-8969	Leptospira interrogans	Canicola	P2655	refseq_genomic
523648657	NZ_ANMZ01000132.1	361-1795	523648559	NZ_ANMZ01000068.1	6706-7004	Leptospira interrogans	Pomona	CSL4002	refseq_genomic
523649046	NZ_ANNL01000102.1	63993-65427	523648829	NZ_ANNL01000024.1	6240-6539	Leptospira interrogans	Valbuzzi	Duyster	refseq_genomic
483482326	NZ_AHQG01000063.1	28417-29851	483489726	NZ_AHQG01000181.1	5649-5948	Leptospira kirschneri	Valbuzzi	Brem 179	refseq_genomic
483503101	NZ_AHQI01000046.1	2415-3849	483514167	NZ_AHQI01000226.1	13362-13661	Leptospira kirschneri	Mozdok	Brem 166	refseq_genomic
514400573	NZ_AHMN02000008.1	21379-22813	514400024	NZ_AHMN02000005.1	29873-30172	Leptospira kirschneri	Cynopteri	3522 CT	refseq_genomic
523625218	NZ_ANCE01000110.1	2089-3524	523625404	NZ_ANCE01000135.1	4838-5137	Leptospira kirschneri	Bulgarica	Nikolaevo	refseq_genomic
523626713	NZ_ANIF01000042.1	649-2083	523626879	NZ_ANIF01000126.1	5978-6277	Leptospira kirschneri	Bim	PUO 1247	refseq_genomic
537821571	NZ_AHMP02000003.1	562257-563691	537821571	NZ_AHMP02000003.1	2316815-2317113	Leptospira kmetyi	Malaysia	Bejo-Iso9	refseq_genomic
359585689	NZ_AFLO01000035.1	552966-554400	359585656	NZ_AFLO01000002.1	266934-267229	Leptospira licerasiae	Varillal	MMD0835	refseq_genomic
408793865	NZ_AKXE01000007.1	133372-134798	408790770	NZ_AKXE01000001.1	46268-46553	Leptospira meyeri	Hardjo	Went 5	refseq_genomic
470026809	NZ_AHOP02000022.1	21177-22611	470028725	NZ_AHOP02000054.1	141513-141812	Leptospira noguchii	Autumnalis	ZUN142	refseq_genomic
469958416	NZ_AHMU02000057.1	5353-6788	469955411	NZ_AHMU02000024.1	13818-14117	Leptospira santarosai	Arenal	MAVJ 401	refseq_genomic
514360472	NZ_AOHB02000068.1	42505-43945	514360246	NZ_AOHB02000045.1	77999-78298	Leptospira santarosai	Shermani	1342KT	refseq_genomic
489063175	NZ_AOGW02000008.1	61552-62977	489064527	NZ_AOGW02000010.1	238492-238777	Leptospira terpstrae	Hualin	LT 11-33	refseq_genomic
489079739	NZ_AOGY02000072.1	13104-14531	489073371	NZ_AOGY02000051.1	183440-183725	Leptospira vanthielii	Holland	Waz Holland	refseq_genomic
458718381	NZ_AHOR02000010.1	130896-132330	458720173	NZ_AHOR02000017.1	151714-152013	Leptospira weilii	Topaz	LT2116	refseq_genomic
505590279	NZ_AOGZ02000014.1	621933-623360	505587654	NZ_AOGZ02000008.1	236547-236832	Leptospira wolbachii	Codice	CDC	refseq_genomic
514352437	NZ_AKWX02000004.1	479645-481079	514355760	NZ_AKWX02000023.1	180068-180352	Leptospira wolffii	Khorat	Khorat-H2	refseq_genomic
505585259	NZ_AOGX02000021.1	268-1694	505585847	NZ_AOGX02000024.1	262838-263123	Leptospira yanagawae	Saopaulo	São Paulo	refseq_genomic
374583861	NZ_JH597773.1	763549-764980	374583861	NZ_JH597773.1	4035249-4035400	Leptonema illini	n/a	n/a	refseq_genomic

## Sheet: ORF22
Sequences comprising the phylogenetic tree of Figure 2 (ORF22)
gi	accession #	position	species	serovar	strain	database
469903858	NZ_AHNW02000148.1	9845-10374	Leptospira interrogans	Medanensis	UT053	refseq_genomic
452719121	NZ_AHQV01000071.1	72307-72836	Leptospira interrogans	Bataviae	UT234	refseq_genomic
418706799	NZ_AHNI02000062.1	103338-103867	Leptospira interrogans	Hebdomadis	R499	refseq_genomic
696280308	NZ_JPUC01000064.1	46928-47457	Leptospira borgpetersenii	Ballum	Muis5	refseq_genomic
484174970	NZ_AQCK01000032.1	9395-9924	Leptospira borgpetersenii	Hardjo-bovis	Sponselee	refseq_genomic
484148923	NZ_AOWM01000101.1	47782-48311	Leptospira borgpetersenii	Hardjo-bovis	Lely 607	refseq_genomic
514401202	NZ_AHNP02000013.1	379217-379746	Leptospira borgpetersenii	Javanica	UI 9931	refseq_genomic
498392248	NZ_AHOS02000040.1	9458-9987	Leptospira borgpetersenii	Mini	201000851	refseq_genomic
116329799	NC_008510.1	1408361-1408890	Leptospira borgpetersenii	Hardjo-bovis JB197	n/a	refseq_genomic
514360177	NZ_AOHB02000041.1	150477-150988	Leptospira santarosai	Shermani	1342KT	refseq_genomic
469958736	NZ_AHMU02000065.1	172829-173340	Leptospira santarosai	Arenal	MAVJ 401	refseq_genomic
458719603	NZ_AHOR02000014.1	78028-78527	Leptospira weilii	Topaz	LT2116	refseq_genomic
523624699	NZ_ANCE01000068.1	52685-53202	Leptospira kirschneri	Bulgarica	Nikolaevo	refseq_genomic
483501442	NZ_AHQI01000021.1	11169-11686	Leptospira kirschneri	Mozdok	Brem 166	refseq_genomic
523626815	NZ_ANIF01000090.1	68696-69213	Leptospira kirschneri	Bim	PUO 1247	refseq_genomic
514399891	NZ_AHMN02000004.1	312632-313149	Leptospira kirschneri	Cynopteri	3522 CT	refseq_genomic
470024844	NZ_AHOP02000001.1	121209-121726	Leptospira noguchii	Autumnalis	ZUN142	refseq_genomic
483488006	NZ_AHQG01000154.1	8291-8808	Leptospira kirschneri	Valbuzzi	Brem 179	refseq_genomic
537809427	NZ_AHMT02000052.1	179161-179531	Leptospira alexanderi	Manhao 3	L 60	refseq_genomic
452718188	NZ_AHQS01000325.1	201-718	Leptospira interrogans	Bim	P2529	refseq_genomic
523648929	NZ_ANNL01000057.1	78633-79150	Leptospira interrogans	Valbuzzi	Duyster	refseq_genomic
523648541	NZ_ANMZ01000058.1	497-1014	Leptospira interrogans	Pomona	CSL4002	refseq_genomic
481017844	NZ_AOWJ01000155.1	66256-66773	Leptospira interrogans	Canicola	P2655	refseq_genomic
469860303	NZ_AHMQ02000037.1	205234-205751	Leptospira interrogans	Muenchen	Brem 129	refseq_genomic
459450920	NZ_AFMC02000012.1	219363-219880	Leptospira interrogans	Canicola	LT1962	refseq_genomic
452717499	NZ_AHQR01000099.1	9466-9983	Leptospira interrogans	Icterohaemorrhagiae	P2547	refseq_genomic
452713226	NZ_AHQD01000064.1	9473-9990	Leptospira interrogans	Lai	Langkawi	refseq_genomic
452698036	NZ_AFMJ01000156.1	21026-21543	Leptospira interrogans	Copenhageni	Fiocruz R154	refseq_genomic
544627608	NZ_AOHD02000066.1	155128-155512	Leptospira alstonii	Pingchang	80-412	refseq_genomic
523638118	NZ_ANIK01000071.1	149986-150370	Leptospira alstonii	Sichuan	79601	refseq_genomic
421122254	NZ_AKXA02000046.1	489475-490004	Leptospira interrogans	n/a	Brem 329	refseq_genomic
421098776	NZ_AKWM02000039.1	93792-94321	Leptospira borgpetersenii	n/a	200901122	refseq_genomic
421088542	NZ_AKWH02000012.1	51058-51587	Leptospira kirschneri	n/a	200802841	refseq_genomic
421109824	NZ_AKWQ02000074.1	1592-2121	Leptospira kirschneri	n/a	H2	refseq_genomic
470031186	NZ_AHOQ02000029.1	7006-7517	Leptospira santarosai	n/a	ZUN179	refseq_genomic
470005163	NZ_AHOH02000001.1	402674-403185	Leptospira santarosai	n/a	HAI134	refseq_genomic
484147923	NZ_AOWL01000078.1	11877-12394	Leptospira kirschneri	Mozdok 1	Vehlefans 2	refseq_genomic
484146864	NZ_AOWK01000017.1	11785-12302	Leptospira kirschneri	Mozdok 1	Vehlefans 3	refseq_genomic
835819833	NZ_JSVJ01000155.1	8468-8985	Leptospira kirschneri	Mozdok	61H	refseq_genomic
483460805	NZ_AHQA01000022.1	33330-33847	Leptospira kirschneri	Grippotyphosa	Brem 127	refseq_genomic
483445421	NZ_AHPZ01000096.1	24351-24868	Leptospira kirschneri	Grippotyphosa	Duyster-Boelhouwer	refseq_genomic
418687285	NZ_AHMV02000028.1	506428-506945	Leptospira kirschneri	Grippotyphosa	Moskva	refseq_genomic
418677517	NZ_AHMJ02000014.1	98303-98820	Leptospira kirschneri	Grippotyphosa	RM52	refseq_genomic
489100094	NZ_AOHC02000052.1	56312-56696	Leptospira weilii	Ranarum	ICFT	refseq_genomic

## Sheet: ORF36
Sequences comprising the phylogenetic tree of Figure 3 (ORF36)
gi	accession #	position	species	serovar	strain	database
421098776	NZ_AKWM02000039.1	112881-113224	Leptospira borgpetersenii	n/a	200901122	refseq_genomic
537835060	NZ_AHMM02000017.1	185612-185858	Leptospira inadai	Lyme	10	refseq_genomic
421122254	NZ_AKXA02000046.1	468079-468443	Leptospira interrogans	n/a	Brem 329	refseq_genomic
483460805	NZ_AHQA01000022.1	16899-17254	Leptospira kirschneri	Grippotyphosa	Brem	refseq_genomic
483451246	NZ_AHPZ01000178.1	9432-9787	Leptospira kirschneri	Grippotyphosa	Duyster-Boelhouwer	refseq_genomic
418687285	NZ_AHMV02000028.1	489997-490352	Leptospira kirschneri	Grippotyphosa	Moskva	refseq_genomic
483530001	NZ_AHQI01000464.1	3011-3366	Leptospira kirschneri	Mozdok	Brem 166	refseq_genomic
418741860	NZ_AHOC02000017.1	487077-487432	Leptospira kirschneri	Valbuzzi	200702274	refseq_genomic
523630284	NZ_ANII01000092.1	45378-45733	Leptospira kirschneri	n/a	MMD1493	refseq_genomic
484147923	NZ_AOWL01000078.1	28038-28393	Leptospira kirschneri	Mozdok 1	Vehlefans 2	refseq_genomic
484146864	NZ_AOWK01000017.1	27946-28301	Leptospira kirschneri	Mozdok 1	Vehlefans 3	refseq_genomic
483486634	NZ_AHQG01000133.1	527-882	Leptospira kirschneri	Valbuzzi	Brem 179	refseq_genomic
835820169	NZ_JSVJ01000216.1	2294-2649	Leptospira kirschneri	Mozdok	61H	refseq_genomic
418677517	NZ_AHMJ02000014.1	114893-115248	Leptospira kirschneri	Grippotyphosa	RM52	refseq_genomic
537821571	NZ_AHMP02000003.1	1109801-1110155	Leptospira kmetyi	Malaysia	Bejo-Iso9	refseq_genomic
470005163	NZ_AHOH02000001.1	384891-385243	Leptospira santarosai	n/a	HAI134	refseq_genomic
470031186	NZ_AHOQ02000029.1	24948-25300	Leptospira santarosai	n/a	ZUN179	refseq_genomic
489100094	NZ_AOHC02000052.1	71813-72165	Leptospira weilii	Ranarum	ICFT	refseq_genomic
764892871	NZ_CP007203.1	2433771-2434024	Nodularia spumigena	n/a	CCY9414	refseq_genomic
