# Supplementary material for: Molecular typing of Leptospira interrogans serovar Hardjo isolates from leptospirosis outbreaks in Brazilian livestock
Source: BMC Vet Res. 2017 Jun 15;13:177. doi: 10.1186/s12917-017-1081-9 (PMC5471881; doi:10.1186/s12917-017-1081-9)
Supplement: Supplementary file 3 — Blast analysis for qRT-PCR assay for IS1500, IS1533 and secy. (XLS 100 kb) [file 12917_2017_1081_MOESM3_ESM.xls]

## Sheet: Lai
Supplementary File 3: Blast report querying the pair of primers for qRT-PCR assay for IS1500, IS1533 and secY against svr. Copenhageni and Lai genomes
	pair of hits with perfect or nearly perfect match that generates the amplicon of desired length in a qRT-PCR experiment.
	pair of hits without perfect match that, if amplified, generates an amplicon of desired length in a qRT-PCR experiment.
svr. Lai str. 56601
	query	subject	pident	length	mismatch	gapopen	qstart	qend	sstart	send	evalue	bitscore	query length	strand
	IS1500_rev	Chromosome I (NC_004342.2)	100	11	0	0	3	13	3502	3492	25	22.3	20	1
	IS1500_rev	Chromosome I (NC_004342.2)	100	12	0	0	3	14	64099	64088	6.4	24.3	20	1
	IS1500_rev	Chromosome I (NC_004342.2)	100	11	0	0	8	18	144944	144954	25	22.3	20	-1
	IS1500_rev	Chromosome I (NC_004342.2)	100	11	0	0	2	12	192815	192805	25	22.3	20	1
	IS1500_rev	Chromosome I (NC_004342.2)	100	11	0	0	3	13	207488	207498	25	22.3	20	-1
	IS1500_rev	Chromosome I (NC_004342.2)	100	12	0	0	4	15	223417	223406	6.4	24.3	20	1
	IS1500_rev	Chromosome I (NC_004342.2)	100	13	0	0	2	14	290446	290434	1.6	26.3	20	1
	IS1500_rev	Chromosome I (NC_004342.2)	100	11	0	0	3	13	292506	292516	25	22.3	20	-1
	IS1500_rev	Chromosome I (NC_004342.2)	100	14	0	0	1	14	365182	365169	0.41	28.2	20	1
	IS1500_rev	Chromosome I (NC_004342.2)	100	11	0	0	9	19	467640	467630	25	22.3	20	1
	IS1500_rev	Chromosome I (NC_004342.2)	100	11	0	0	10	20	499488	499478	25	22.3	20	1
	IS1500_fwd	Chromosome I (NC_004342.2)	100	11	0	0	7	17	503396	503386	21	22.3	18	1
	IS1500_fwd	Chromosome I (NC_004342.2)	100	11	0	0	6	16	505405	505395	21	22.3	18	1
	IS1500_rev	Chromosome I (NC_004342.2)	100	11	0	0	3	13	539897	539887	25	22.3	20	1
	IS1500_fwd	Chromosome I (NC_004342.2)	100	11	0	0	4	14	585209	585219	21	22.3	18	-1
	IS1500_rev	Chromosome I (NC_004342.2)	100	11	0	0	1	11	675842	675852	25	22.3	20	-1
	IS1500_rev	Chromosome I (NC_004342.2)	93.33	15	1	0	1	15	681300	681286	25	22.3	20	1
	IS1500_fwd	Chromosome I (NC_004342.2)	100	11	0	0	3	13	764365	764355	21	22.3	18	1
	IS1500_rev	Chromosome I (NC_004342.2)	100	11	0	0	1	11	885382	885392	25	22.3	20	-1
	IS1500_rev	Chromosome I (NC_004342.2)	100	12	0	0	1	12	900720	900709	6.4	24.3	20	1
	IS1500_rev	Chromosome I (NC_004342.2)	100	11	0	0	6	16	1079709	1079719	25	22.3	20	-1
	IS1500_rev	Chromosome I (NC_004342.2)	100	11	0	0	4	14	1105236	1105246	25	22.3	20	-1
	IS1500_rev	Chromosome I (NC_004342.2)	100	11	0	0	3	13	1136914	1136904	25	22.3	20	1
	IS1500_rev	Chromosome I (NC_004342.2)	100	12	0	0	1	12	1171429	1171418	6.4	24.3	20	1
	IS1500_rev	Chromosome I (NC_004342.2)	100	11	0	0	1	11	1191682	1191672	25	22.3	20	1
	IS1500_rev	Chromosome I (NC_004342.2)	100	11	0	0	1	11	1195404	1195394	25	22.3	20	1
	IS1500_rev	Chromosome I (NC_004342.2)	100	11	0	0	6	16	1205384	1205374	25	22.3	20	1
	IS1500_rev	Chromosome I (NC_004342.2)	100	12	0	0	2	13	1258806	1258795	6.4	24.3	20	1
	IS1500_rev	Chromosome I (NC_004342.2)	100	11	0	0	9	19	1344560	1344570	25	22.3	20	-1
	IS1500_fwd	Chromosome I (NC_004342.2)	100	12	0	0	7	18	1407708	1407719	5.4	24.3	18	-1
	IS1500_rev	Chromosome I (NC_004342.2)	100	13	0	0	4	16	1420956	1420944	1.6	26.3	20	1
	IS1500_rev	Chromosome I (NC_004342.2)	100	11	0	0	3	13	1453200	1453190	25	22.3	20	1
	IS1500_rev	Chromosome I (NC_004342.2)	100	11	0	0	7	17	1455479	1455489	25	22.3	20	-1
	IS1500_rev	Chromosome I (NC_004342.2)	100	11	0	0	1	11	1549777	1549767	25	22.3	20	1
	IS1500_rev	Chromosome I (NC_004342.2)	100	11	0	0	1	11	1648152	1648142	25	22.3	20	1
	IS1500_rev	Chromosome I (NC_004342.2)	100	12	0	0	9	20	1650971	1650982	6.4	24.3	20	-1
	IS1500_rev	Chromosome I (NC_004342.2)	100	11	0	0	8	18	1727342	1727352	25	22.3	20	-1
	IS1500_rev	Chromosome I (NC_004342.2)	100	11	0	0	8	18	1727478	1727468	25	22.3	20	1
	IS1500_fwd	Chromosome I (NC_004342.2)	100	18	0	0	1	18	1740308	1740325	0.001	36.2	18	-1
	IS1500_rev	Chromosome I (NC_004342.2)	100	20	0	0	1	20	1740467	1740448	0.0001	40.1	20	1
	IS1500_rev	Chromosome I (NC_004342.2)	100	11	0	0	7	17	1741179	1741169	25	22.3	20	1
	IS1500_rev	Chromosome I (NC_004342.2)	100	15	0	0	6	20	1790610	1790624	0.1	30.2	20	-1
	IS1500_rev	Chromosome I (NC_004342.2)	95	20	1	0	1	20	1792817	1792836	0.026	32.2	20	-1
	IS1500_fwd	Chromosome I (NC_004342.2)	100	18	0	0	1	18	1792976	1792959	0.001	36.2	18	1
	IS1500_rev	Chromosome I (NC_004342.2)	100	11	0	0	3	13	1823664	1823654	25	22.3	20	1
	IS1500_rev	Chromosome I (NC_004342.2)	93.33	15	1	0	5	19	1830933	1830947	25	22.3	20	-1
	IS1500_rev	Chromosome I (NC_004342.2)	100	11	0	0	9	19	1849021	1849011	25	22.3	20	1
	IS1500_rev	Chromosome I (NC_004342.2)	100	12	0	0	1	12	1954589	1954578	6.4	24.3	20	1
	IS1500_rev	Chromosome I (NC_004342.2)	100	11	0	0	1	11	2055015	2055005	25	22.3	20	1
	IS1500_rev	Chromosome I (NC_004342.2)	100	11	0	0	3	13	2061478	2061488	25	22.3	20	-1
	IS1500_rev	Chromosome I (NC_004342.2)	93.33	15	1	0	6	20	2091803	2091789	25	22.3	20	1
	IS1500_rev	Chromosome I (NC_004342.2)	100	12	0	0	6	17	2096840	2096851	6.4	24.3	20	-1
	IS1500_rev	Chromosome I (NC_004342.2)	100	11	0	0	3	13	2101241	2101251	25	22.3	20	-1
	IS1500_rev	Chromosome I (NC_004342.2)	100	11	0	0	7	17	2129116	2129106	25	22.3	20	1
	IS1500_fwd	Chromosome I (NC_004342.2)	100	13	0	0	3	15	2129773	2129761	1.4	26.3	18	1
	IS1500_rev	Chromosome I (NC_004342.2)	100	12	0	0	8	19	2131175	2131164	6.4	24.3	20	1
	IS1500_rev	Chromosome I (NC_004342.2)	100	11	0	0	6	16	2179937	2179947	25	22.3	20	-1
	IS1500_rev	Chromosome I (NC_004342.2)	100	11	0	0	9	19	2183943	2183933	25	22.3	20	1
	IS1500_rev	Chromosome I (NC_004342.2)	100	11	0	0	9	19	2207083	2207073	25	22.3	20	1
	IS1500_fwd	Chromosome I (NC_004342.2)	100	11	0	0	8	18	2311535	2311525	21	22.3	18	1
	IS1500_rev	Chromosome I (NC_004342.2)	100	11	0	0	5	15	2435685	2435675	25	22.3	20	1
	IS1500_rev	Chromosome I (NC_004342.2)	100	12	0	0	2	13	2487006	2486995	6.4	24.3	20	1
	IS1500_rev	Chromosome I (NC_004342.2)	100	11	0	0	3	13	2506688	2506698	25	22.3	20	-1
	IS1500_fwd	Chromosome I (NC_004342.2)	100	13	0	0	2	14	2559540	2559528	1.4	26.3	18	1
	IS1500_rev	Chromosome I (NC_004342.2)	100	11	0	0	4	14	2576650	2576660	25	22.3	20	-1
	IS1500_rev	Chromosome I (NC_004342.2)	100	11	0	0	5	15	2587878	2587868	25	22.3	20	1
	IS1500_rev	Chromosome I (NC_004342.2)	100	13	0	0	8	20	2600545	2600533	1.6	26.3	20	1
	IS1500_fwd	Chromosome I (NC_004342.2)	100	11	0	0	7	17	2601380	2601370	21	22.3	18	1
	IS1500_fwd	Chromosome I (NC_004342.2)	100	11	0	0	7	17	2609606	2609616	21	22.3	18	-1
	IS1500_fwd	Chromosome I (NC_004342.2)	100	18	0	0	1	18	2635527	2635544	0.001	36.2	18	-1
	IS1500_rev	Chromosome I (NC_004342.2)	95	20	1	0	1	20	2635686	2635667	0.026	32.2	20	1
	IS1500_rev	Chromosome I (NC_004342.2)	93.33	15	1	0	5	19	2639913	2639927	25	22.3	20	-1
	IS1500_fwd	Chromosome I (NC_004342.2)	100	18	0	0	1	18	2664739	2664756	0.001	36.2	18	-1
	IS1500_rev	Chromosome I (NC_004342.2)	100	13	0	0	1	13	2664898	2664886	1.6	26.3	20	1
	IS1500_fwd	Chromosome I (NC_004342.2)	100	11	0	0	6	16	2767432	2767442	21	22.3	18	-1
	IS1500_rev	Chromosome I (NC_004342.2)	100	12	0	0	8	19	2774951	2774962	6.4	24.3	20	-1
	IS1500_rev	Chromosome I (NC_004342.2)	100	11	0	0	10	20	2810838	2810828	25	22.3	20	1
	IS1500_rev	Chromosome I (NC_004342.2)	100	14	0	0	2	15	2832230	2832217	0.41	28.2	20	1
	IS1500_rev	Chromosome I (NC_004342.2)	100	11	0	0	5	15	2938840	2938850	25	22.3	20	-1
	IS1500_rev	Chromosome I (NC_004342.2)	100	11	0	0	1	11	2988711	2988721	25	22.3	20	-1
	IS1500_rev	Chromosome I (NC_004342.2)	100	12	0	0	6	17	3067766	3067777	6.4	24.3	20	-1
	IS1500_rev	Chromosome I (NC_004342.2)	100	11	0	0	3	13	3108596	3108586	25	22.3	20	1
	IS1500_rev	Chromosome I (NC_004342.2)	100	11	0	0	3	13	3212973	3212983	25	22.3	20	-1
	IS1500_rev	Chromosome I (NC_004342.2)	100	11	0	0	1	11	3275225	3275215	25	22.3	20	1
	IS1500_rev	Chromosome I (NC_004342.2)	100	11	0	0	3	13	3276585	3276595	25	22.3	20	-1
	IS1500_fwd	Chromosome I (NC_004342.2)	100	18	0	0	1	18	3297458	3297475	0.001	36.2	18	-1
	IS1500_rev	Chromosome I (NC_004342.2)	95	20	1	0	1	20	3297617	3297598	0.026	32.2	20	1
	IS1500_rev	Chromosome I (NC_004342.2)	100	11	0	0	6	16	3301328	3301318	25	22.3	20	1
	IS1500_rev	Chromosome I (NC_004342.2)	100	11	0	0	1	11	3337167	3337177	25	22.3	20	-1
	IS1500_rev	Chromosome I (NC_004342.2)	100	11	0	0	4	14	3402418	3402428	25	22.3	20	-1
	IS1500_rev	Chromosome I (NC_004342.2)	100	11	0	0	10	20	3427611	3427601	25	22.3	20	1
	IS1500_fwd	Chromosome I (NC_004342.2)	100	11	0	0	8	18	3428119	3428109	21	22.3	18	1
	IS1500_rev	Chromosome I (NC_004342.2)	100	11	0	0	3	13	3605723	3605733	25	22.3	20	-1
	IS1500_rev	Chromosome I (NC_004342.2)	100	13	0	0	8	20	3618575	3618563	1.6	26.3	20	1
	IS1500_fwd	Chromosome I (NC_004342.2)	93.75	16	1	0	3	18	3638347	3638332	5.4	24.3	18	1
	IS1500_fwd	Chromosome I (NC_004342.2)	100	11	0	0	4	14	3664747	3664757	21	22.3	18	-1
	IS1500_rev	Chromosome I (NC_004342.2)	100	11	0	0	8	18	3681956	3681966	25	22.3	20	-1
	IS1500_rev	Chromosome I (NC_004342.2)	100	11	0	0	5	15	3696643	3696653	25	22.3	20	-1
	IS1500_fwd	Chromosome I (NC_004342.2)	100	11	0	0	4	14	3720421	3720431	21	22.3	18	-1
	IS1500_fwd	Chromosome I (NC_004342.2)	100	18	0	0	1	18	3745904	3745921	0.001	36.2	18	-1
	IS1500_rev	Chromosome I (NC_004342.2)	95	20	1	0	1	20	3746063	3746044	0.026	32.2	20	1
	IS1500_rev	Chromosome I (NC_004342.2)	100	11	0	0	3	13	3750047	3750057	25	22.3	20	-1
	IS1500_rev	Chromosome I (NC_004342.2)	100	11	0	0	8	18	3797522	3797512	25	22.3	20	1
	IS1500_rev	Chromosome I (NC_004342.2)	100	11	0	0	10	20	3849115	3849105	25	22.3	20	1
	IS1500_rev	Chromosome I (NC_004342.2)	100	11	0	0	4	14	3923355	3923365	25	22.3	20	-1
	IS1500_fwd	Chromosome I (NC_004342.2)	100	11	0	0	4	14	3925436	3925446	21	22.3	18	-1
	IS1500_rev	Chromosome I (NC_004342.2)	93.33	15	1	0	5	19	3950309	3950323	25	22.3	20	-1
	IS1500_rev	Chromosome I (NC_004342.2)	100	11	0	0	3	13	3968701	3968691	25	22.3	20	1
	IS1500_rev	Chromosome I (NC_004342.2)	100	12	0	0	2	13	4015965	4015954	6.4	24.3	20	1
	IS1500_rev	Chromosome I (NC_004342.2)	100	11	0	0	10	20	4035935	4035925	25	22.3	20	1
	IS1500_rev	Chromosome I (NC_004342.2)	100	11	0	0	1	11	4054485	4054495	25	22.3	20	-1
	IS1500_rev	Chromosome I (NC_004342.2)	93.33	15	1	0	4	18	4056495	4056481	25	22.3	20	1
	IS1500_rev	Chromosome I (NC_004342.2)	100	11	0	0	7	17	4122625	4122635	25	22.3	20	-1
	IS1500_rev	Chromosome I (NC_004342.2)	100	11	0	0	8	18	4166457	4166467	25	22.3	20	-1
	IS1500_rev	Chromosome I (NC_004342.2)	100	12	0	0	4	15	4179445	4179456	6.4	24.3	20	-1
	IS1500_rev	Chromosome I (NC_004342.2)	100	11	0	0	8	18	4190590	4190600	25	22.3	20	-1
	IS1500_fwd	Chromosome I (NC_004342.2)	100	12	0	0	2	13	4213299	4213288	5.4	24.3	18	1
	IS1500_rev	Chromosome I (NC_004342.2)	100	11	0	0	9	19	4262030	4262040	25	22.3	20	-1
	IS1500_rev	Chromosome I (NC_004342.2)	100	11	0	0	3	13	4283754	4283744	25	22.3	20	1
	IS1500_rev	Chromosome I (NC_004342.2)	100	13	0	0	1	13	4284545	4284557	1.6	26.3	20	-1
	IS1500_rev	Chromosome I (NC_004342.2)	95	20	1	0	1	20	4330821	4330840	0.026	32.2	20	-1
	IS1500_fwd	Chromosome I (NC_004342.2)	100	18	0	0	1	18	4330980	4330963	0.001	36.2	18	1
	IS1500_rev	Chromosome II (NC_004343.2)	100	11	0	0	3	13	7778	7768	25	22.3	20	1
	IS1500_rev	Chromosome II (NC_004343.2)	100	12	0	0	1	12	9056	9045	6.4	24.3	20	1
	IS1500_rev	Chromosome II (NC_004343.2)	100	12	0	0	6	17	81119	81108	6.4	24.3	20	1
	IS1500_rev	Chromosome II (NC_004343.2)	100	11	0	0	2	12	134985	134995	25	22.3	20	-1
	IS1500_rev	Chromosome II (NC_004343.2)	100	11	0	0	10	20	146598	146588	25	22.3	20	1
	IS1500_rev	Chromosome II (NC_004343.2)	93.75	16	1	0	2	17	187586	187571	6.4	24.3	20	1
	IS1500_rev	Chromosome II (NC_004343.2)	100	11	0	0	8	18	205257	205267	25	22.3	20	-1
	IS1500_fwd	Chromosome II (NC_004343.2)	100	11	0	0	3	13	211404	211394	21	22.3	18	1
	IS1500_rev	Chromosome II (NC_004343.2)	95	20	1	0	1	20	217690	217709	0.026	32.2	20	-1
	IS1500_fwd	Chromosome II (NC_004343.2)	100	18	0	0	1	18	217849	217832	0.001	36.2	18	1
	IS1500_rev	Chromosome II (NC_004343.2)	100	11	0	0	6	16	236981	236991	25	22.3	20	-1
	IS1500_rev	Chromosome II (NC_004343.2)	100	11	0	0	9	19	247347	247337	25	22.3	20	1
	IS1500_rev	Chromosome II (NC_004343.2)	100	11	0	0	1	11	307190	307200	25	22.3	20	-1
	IS1500_rev	Chromosome II (NC_004343.2)	100	12	0	0	7	18	314513	314502	6.4	24.3	20	1
	query	subject	pident	length	mismatch	gapopen	qstart	qend	sstart	send	evalue	bitscore	query length	strand
	IS1533_fwd	Chromosome I (NC_004342.2)	100	12	0	0	9	20	108784	108795	8.6	24.3	22	1
	IS1533_rev	Chromosome I (NC_004342.2)	100	11	0	0	9	19	449002	449012	25	22.3	19	1
	IS1533_rev	Chromosome I (NC_004342.2)	100	12	0	0	8	19	537081	537070	6.4	24.3	19	-1
	IS1533_rev	Chromosome I (NC_004342.2)	100	11	0	0	8	18	575165	575175	25	22.3	19	1
	IS1533_fwd	Chromosome I (NC_004342.2)	100	22	0	0	1	22	642362	642383	9e-06	44.1	22	1
	IS1533_rev	Chromosome I (NC_004342.2)	100	11	0	0	8	18	660747	660757	25	22.3	19	1
	IS1533_rev	Chromosome I (NC_004342.2)	100	11	0	0	9	19	668329	668339	25	22.3	19	1
	IS1533_rev	Chromosome I (NC_004342.2)	100	12	0	0	8	19	811528	811517	6.4	24.3	19	-1
	IS1533_fwd	Chromosome I (NC_004342.2)	100	22	0	0	1	22	917597	917618	9e-06	44.1	22	1
	IS1533_rev	Chromosome I (NC_004342.2)	100	19	0	0	1	19	917747	917729	0.0004	38.2	19	-1
	IS1533_rev	Chromosome I (NC_004342.2)	100	12	0	0	2	13	1134723	1134734	6.4	24.3	19	1
	IS1533_rev	Chromosome I (NC_004342.2)	100	12	0	0	6	17	1445997	1445986	6.4	24.3	19	-1
	IS1533_rev	Chromosome I (NC_004342.2)	100	11	0	0	1	11	1553290	1553300	25	22.3	19	1
	IS1533_rev	Chromosome I (NC_004342.2)	93.33	15	1	0	2	16	1620025	1620039	25	22.3	19	1
	IS1533_rev	Chromosome I (NC_004342.2)	100	11	0	0	9	19	1620975	1620985	25	22.3	19	1
	IS1533_rev	Chromosome I (NC_004342.2)	100	11	0	0	9	19	1626142	1626152	25	22.3	19	1
	IS1533_fwd	Chromosome I (NC_004342.2)	100	12	0	0	9	20	1764717	1764706	8.6	24.3	22	-1
	IS1533_rev	Chromosome I (NC_004342.2)	100	11	0	0	9	19	1843881	1843891	25	22.3	19	1
	IS1533_rev	Chromosome I (NC_004342.2)	100	11	0	0	3	13	1985476	1985466	25	22.3	19	-1
	IS1533_rev	Chromosome I (NC_004342.2)	100	11	0	0	8	18	2025897	2025907	25	22.3	19	1
	IS1533_rev	Chromosome I (NC_004342.2)	100	11	0	0	5	15	2036818	2036808	25	22.3	19	-1
	IS1533_rev	Chromosome I (NC_004342.2)	100	11	0	0	9	19	2094393	2094383	25	22.3	19	-1
	IS1533_rev	Chromosome I (NC_004342.2)	100	11	0	0	7	17	2101949	2101939	25	22.3	19	-1
	IS1533_rev	Chromosome I (NC_004342.2)	100	11	0	0	3	13	2142551	2142561	25	22.3	19	1
	IS1533_rev	Chromosome I (NC_004342.2)	100	11	0	0	3	13	2197784	2197794	25	22.3	19	1
	IS1533_rev	Chromosome I (NC_004342.2)	100	11	0	0	9	19	2233429	2233419	25	22.3	19	-1
	IS1533_rev	Chromosome I (NC_004342.2)	100	13	0	0	5	17	2262897	2262909	1.6	26.3	19	1
	IS1533_rev	Chromosome I (NC_004342.2)	100	11	0	0	8	18	2314743	2314733	25	22.3	19	-1
	IS1533_rev	Chromosome I (NC_004342.2)	93.33	15	1	0	5	19	2318542	2318528	25	22.3	19	-1
	IS1533_rev	Chromosome I (NC_004342.2)	100	11	0	0	3	13	2326108	2326098	25	22.3	19	-1
	IS1533_rev	Chromosome I (NC_004342.2)	93.33	15	1	0	5	19	2341181	2341167	25	22.3	19	-1
	IS1533_rev	Chromosome I (NC_004342.2)	100	12	0	0	8	19	2405395	2405384	6.4	24.3	19	-1
	IS1533_rev	Chromosome I (NC_004342.2)	100	11	0	0	8	18	2492444	2492434	25	22.3	19	-1
	IS1533_fwd	Chromosome I (NC_004342.2)	100	12	0	0	5	16	2600547	2600558	8.6	24.3	22	1
	IS1533_rev	Chromosome I (NC_004342.2)	100	11	0	0	9	19	2745694	2745684	25	22.3	19	-1
	IS1533_rev	Chromosome I (NC_004342.2)	100	11	0	0	9	19	2827811	2827801	25	22.3	19	-1
	IS1533_rev	Chromosome I (NC_004342.2)	100	11	0	0	8	18	2846612	2846602	25	22.3	19	-1
	IS1533_rev	Chromosome I (NC_004342.2)	100	11	0	0	9	19	2991832	2991822	25	22.3	19	-1
	IS1533_fwd	Chromosome I (NC_004342.2)	100	22	0	0	1	22	3077110	3077131	9e-06	44.1	22	1
	IS1533_rev	Chromosome I (NC_004342.2)	100	19	0	0	1	19	3077260	3077242	0.0004	38.2	19	-1
	IS1533_rev	Chromosome I (NC_004342.2)	100	11	0	0	9	19	3109387	3109377	25	22.3	19	-1
	IS1533_rev	Chromosome I (NC_004342.2)	100	12	0	0	2	13	3243172	3243161	6.4	24.3	19	-1
	IS1533_rev	Chromosome I (NC_004342.2)	100	12	0	0	5	16	3271716	3271705	6.4	24.3	19	-1
	IS1533_rev	Chromosome I (NC_004342.2)	100	11	0	0	2	12	3515486	3515476	25	22.3	19	-1
	IS1533_fwd	Chromosome I (NC_004342.2)	100	12	0	0	11	22	3917188	3917199	8.6	24.3	22	1
	IS1533_rev	Chromosome I (NC_004342.2)	100	12	0	0	5	16	4125156	4125145	6.4	24.3	19	-1
	IS1533_rev	Chromosome I (NC_004342.2)	100	11	0	0	9	19	4197777	4197767	25	22.3	19	-1
	query	subject	pident	length	mismatch	gapopen	qstart	qend	sstart	send	evalue	bitscore	query length	strand
	secY_rev	Chromosome I (NC_004342.2)	100	11	0	0	10	20	69304	69314	25	22.3	20	-1
	secY_fwd	Chromosome I (NC_004342.2)	100	12	0	0	11	22	222085	222074	8.6	24.3	22	1
	secY_rev	Chromosome I (NC_004342.2)	100	11	0	0	2	12	260973	260983	25	22.3	20	-1
	secY_rev	Chromosome I (NC_004342.2)	100	11	0	0	4	14	323394	323384	25	22.3	20	1
	secY_rev	Chromosome I (NC_004342.2)	100	11	0	0	2	12	341558	341548	25	22.3	20	1
	secY_rev	Chromosome I (NC_004342.2)	100	11	0	0	2	12	344170	344160	25	22.3	20	1
	secY_fwd	Chromosome I (NC_004342.2)	100	12	0	0	10	21	420361	420350	8.6	24.3	22	1
	secY_rev	Chromosome I (NC_004342.2)	100	11	0	0	4	14	538445	538435	25	22.3	20	1
	secY_rev	Chromosome I (NC_004342.2)	100	20	0	0	1	20	772360	772379	0.0001	40.1	20	-1
	secY_fwd	Chromosome I (NC_004342.2)	95.45	22	0	1	1	22	772562	772542	0.55	28.2	22	1
	secY_fwd	Chromosome I (NC_004342.2)	100	13	0	0	9	21	802410	802422	2.2	26.3	22	-1
	secY_fwd	Chromosome I (NC_004342.2)	100	12	0	0	11	22	872818	872807	8.6	24.3	22	1
	secY_rev	Chromosome I (NC_004342.2)	93.33	15	1	0	4	18	877884	877898	25	22.3	20	-1
	secY_rev	Chromosome I (NC_004342.2)	100	11	0	0	8	18	1073799	1073789	25	22.3	20	1
	secY_rev	Chromosome I (NC_004342.2)	100	13	0	0	7	19	1195706	1195694	1.6	26.3	20	1
	secY_fwd	Chromosome I (NC_004342.2)	100	12	0	0	11	22	1450050	1450039	8.6	24.3	22	1
	secY_rev	Chromosome I (NC_004342.2)	100	11	0	0	5	15	1529469	1529459	25	22.3	20	1
	secY_rev	Chromosome I (NC_004342.2)	100	11	0	0	2	12	1892775	1892765	25	22.3	20	1
	secY_rev	Chromosome I (NC_004342.2)	100	12	0	0	5	16	2235926	2235937	6.4	24.3	20	-1
	secY_rev	Chromosome I (NC_004342.2)	100	11	0	0	9	19	2259827	2259817	25	22.3	20	1
	secY_rev	Chromosome I (NC_004342.2)	100	12	0	0	1	12	2371297	2371286	6.4	24.3	20	1
	secY_rev	Chromosome I (NC_004342.2)	93.33	15	1	0	5	19	2377679	2377665	25	22.3	20	1
	secY_fwd	Chromosome I (NC_004342.2)	100	12	0	0	10	21	2423903	2423914	8.6	24.3	22	-1
	secY_rev	Chromosome I (NC_004342.2)	100	11	0	0	3	13	2494257	2494267	25	22.3	20	-1
	secY_rev	Chromosome I (NC_004342.2)	100	11	0	0	5	15	2601271	2601261	25	22.3	20	1
	secY_rev	Chromosome I (NC_004342.2)	100	11	0	0	4	14	3072407	3072417	25	22.3	20	-1
	secY_rev	Chromosome I (NC_004342.2)	100	12	0	0	5	16	3243202	3243191	6.4	24.3	20	1
	secY_rev	Chromosome I (NC_004342.2)	100	12	0	0	5	16	3275528	3275539	6.4	24.3	20	-1
	secY_rev	Chromosome I (NC_004342.2)	100	11	0	0	3	13	3352566	3352576	25	22.3	20	-1
	secY_rev	Chromosome I (NC_004342.2)	93.33	15	1	0	4	18	3402576	3402590	25	22.3	20	-1
	secY_rev	Chromosome I (NC_004342.2)	100	12	0	0	1	12	3495696	3495707	6.4	24.3	20	-1
	secY_rev	Chromosome I (NC_004342.2)	93.33	15	1	0	3	17	3647772	3647786	25	22.3	20	-1
	secY_rev	Chromosome I (NC_004342.2)	100	11	0	0	10	20	3675874	3675884	25	22.3	20	-1
	secY_rev	Chromosome I (NC_004342.2)	100	11	0	0	1	11	3751378	3751388	25	22.3	20	-1
	secY_rev	Chromosome I (NC_004342.2)	100	11	0	0	4	14	3806962	3806972	25	22.3	20	-1
	secY_rev	Chromosome I (NC_004342.2)	100	11	0	0	5	15	3892341	3892351	25	22.3	20	-1
	secY_rev	Chromosome I (NC_004342.2)	100	11	0	0	6	16	3948783	3948793	25	22.3	20	-1
	secY_rev	Chromosome I (NC_004342.2)	100	11	0	0	2	12	4007654	4007664	25	22.3	20	-1
	secY_fwd	Chromosome I (NC_004342.2)	100	12	0	0	8	19	4029064	4029075	8.6	24.3	22	-1
	secY_rev	Chromosome I (NC_004342.2)	100	11	0	0	8	18	4231735	4231725	25	22.3	20	1
	secY_rev	Chromosome I (NC_004342.2)	100	11	0	0	2	12	4245352	4245362	25	22.3	20	-1
	secY_rev	Chromosome I (NC_004342.2)	100	11	0	0	3	13	4289363	4289353	25	22.3	20	1
	secY_rev	Chromosome I (NC_004342.2)	100	11	0	0	10	20	4334764	4334774	25	22.3	20	-1

## Sheet: Copenhageni
Supplementary File 3: Blast report querying the pair of primers for qRT-PCR assay for IS1500, IS1533 and secY against svr. Copenhageni and Lai genomes
	pair of hits with perfect or nearly perfect match that generates the amplicon of desired length in a qRT-PCR experiment.
	pair of hits without perfect match that, if amplified, generates an amplicon of desired length in a qRT-PCR experiment.
svr. Copenhageni str. Fiocruz L1-130
	query	subject	pident	length	mismatch	gapopen	qstart	qend	sstart	send	evalue	bitscore	query length	strand
	IS1500_rev	Chromosome I (NC_005823.1)	100	11	0	0	3	13	3560	3550	25	22.3	20	1
	IS1500_rev	Chromosome I (NC_005823.1)	100	12	0	0	3	14	64296	64285	6.4	24.3	20	1
	IS1500_rev	Chromosome I (NC_005823.1)	100	11	0	0	8	18	144170	144180	25	22.3	20	-1
	IS1500_rev	Chromosome I (NC_005823.1)	100	13	0	0	1	13	176892	176904	1.6	26.3	20	-1
	IS1500_fwd	Chromosome I (NC_005823.1)	100	18	0	0	1	18	177051	177034	0.001	36.2	18	1
	IS1500_rev	Chromosome I (NC_005823.1)	100	11	0	0	2	12	193086	193076	25	22.3	20	1
	IS1500_rev	Chromosome I (NC_005823.1)	100	11	0	0	3	13	207765	207775	25	22.3	20	-1
	IS1500_rev	Chromosome I (NC_005823.1)	100	12	0	0	4	15	223732	223721	6.4	24.3	20	1
	IS1500_rev	Chromosome I (NC_005823.1)	100	13	0	0	2	14	289142	289130	1.6	26.3	20	1
	IS1500_rev	Chromosome I (NC_005823.1)	100	11	0	0	3	13	291207	291217	25	22.3	20	-1
	IS1500_rev	Chromosome I (NC_005823.1)	100	14	0	0	1	14	364103	364090	0.41	28.2	20	1
	IS1500_rev	Chromosome I (NC_005823.1)	100	11	0	0	9	19	466103	466093	25	22.3	20	1
	IS1500_rev	Chromosome I (NC_005823.1)	100	11	0	0	8	18	483069	483079	25	22.3	20	-1
	IS1500_rev	Chromosome I (NC_005823.1)	100	11	0	0	3	13	530466	530456	25	22.3	20	1
	IS1500_rev	Chromosome I (NC_005823.1)	100	11	0	0	3	13	535487	535477	25	22.3	20	1
	IS1500_fwd	Chromosome I (NC_005823.1)	100	11	0	0	4	14	563974	563964	21	22.3	18	1
	IS1500_rev	Chromosome I (NC_005823.1)	100	11	0	0	5	15	587770	587760	25	22.3	20	1
	IS1500_rev	Chromosome I (NC_005823.1)	100	11	0	0	8	18	602952	602942	25	22.3	20	1
	IS1500_fwd	Chromosome I (NC_005823.1)	100	11	0	0	4	14	633700	633690	21	22.3	18	1
	IS1500_fwd	Chromosome I (NC_005823.1)	93.75	16	1	0	3	18	658978	658993	5.4	24.3	18	-1
	IS1500_rev	Chromosome I (NC_005823.1)	100	13	0	0	8	20	678807	678819	1.6	26.3	20	-1
	IS1500_rev	Chromosome I (NC_005823.1)	100	11	0	0	3	13	691716	691706	25	22.3	20	1
	IS1500_rev	Chromosome I (NC_005823.1)	100	11	0	0	1	11	784780	784790	25	22.3	20	-1
	IS1500_fwd	Chromosome I (NC_005823.1)	100	11	0	0	8	18	874460	874470	21	22.3	18	-1
	IS1500_rev	Chromosome I (NC_005823.1)	100	11	0	0	10	20	874968	874978	25	22.3	20	-1
	IS1500_rev	Chromosome I (NC_005823.1)	100	11	0	0	4	14	900101	900091	25	22.3	20	1
	IS1500_fwd	Chromosome I (NC_005823.1)	100	13	0	0	6	18	914574	914562	1.4	26.3	18	1
	IS1500_rev	Chromosome I (NC_005823.1)	100	11	0	0	1	11	967493	967483	25	22.3	20	1
	IS1500_rev	Chromosome I (NC_005823.1)	100	11	0	0	3	13	999372	999382	25	22.3	20	-1
	IS1500_rev	Chromosome I (NC_005823.1)	100	11	0	0	6	16	1003467	1003477	25	22.3	20	-1
	IS1500_rev	Chromosome I (NC_005823.1)	100	11	0	0	3	13	1023990	1023980	25	22.3	20	1
	IS1500_rev	Chromosome I (NC_005823.1)	100	11	0	0	1	11	1025350	1025360	25	22.3	20	-1
	IS1500_rev	Chromosome I (NC_005823.1)	100	11	0	0	3	13	1086193	1086183	25	22.3	20	1
	IS1500_rev	Chromosome I (NC_005823.1)	100	11	0	0	3	13	1189960	1189970	25	22.3	20	-1
	IS1500_rev	Chromosome I (NC_005823.1)	100	12	0	0	6	17	1228527	1228516	6.4	24.3	20	1
	IS1500_rev	Chromosome I (NC_005823.1)	100	11	0	0	1	11	1306754	1306744	25	22.3	20	1
	IS1500_rev	Chromosome I (NC_005823.1)	100	11	0	0	5	15	1357071	1357061	25	22.3	20	1
	IS1500_rev	Chromosome I (NC_005823.1)	100	14	0	0	2	15	1460972	1460985	0.41	28.2	20	-1
	IS1500_rev	Chromosome I (NC_005823.1)	100	11	0	0	10	20	1483013	1483023	25	22.3	20	-1
	IS1500_rev	Chromosome I (NC_005823.1)	100	12	0	0	8	19	1518699	1518688	6.4	24.3	20	1
	IS1500_fwd	Chromosome I (NC_005823.1)	100	11	0	0	6	16	1526219	1526209	21	22.3	18	1
	IS1500_rev	Chromosome I (NC_005823.1)	93.33	15	1	0	5	19	1647284	1647270	25	22.3	20	1
	IS1500_fwd	Chromosome I (NC_005823.1)	100	11	0	0	7	17	1677421	1677411	21	22.3	18	1
	IS1500_fwd	Chromosome I (NC_005823.1)	100	11	0	0	7	17	1685647	1685657	21	22.3	18	-1
	IS1500_rev	Chromosome I (NC_005823.1)	100	13	0	0	8	20	1686481	1686493	1.6	26.3	20	-1
	IS1500_rev	Chromosome I (NC_005823.1)	100	11	0	0	5	15	1699148	1699158	25	22.3	20	-1
	IS1500_rev	Chromosome I (NC_005823.1)	100	11	0	0	4	14	1710370	1710360	25	22.3	20	1
	IS1500_fwd	Chromosome I (NC_005823.1)	100	13	0	0	2	14	1727484	1727496	1.4	26.3	18	-1
	IS1500_rev	Chromosome I (NC_005823.1)	100	11	0	0	3	13	1780350	1780340	25	22.3	20	1
	IS1500_rev	Chromosome I (NC_005823.1)	100	12	0	0	2	13	1797710	1797721	6.4	24.3	20	-1
	IS1500_rev	Chromosome I (NC_005823.1)	100	11	0	0	5	15	1849320	1849330	25	22.3	20	-1
	IS1500_rev	Chromosome I (NC_005823.1)	100	11	0	0	7	17	1942509	1942519	25	22.3	20	-1
	IS1500_fwd	Chromosome I (NC_005823.1)	100	11	0	0	8	18	1971607	1971617	21	22.3	18	-1
	IS1500_rev	Chromosome I (NC_005823.1)	100	11	0	0	9	19	2074975	2074985	25	22.3	20	-1
	IS1500_rev	Chromosome I (NC_005823.1)	100	11	0	0	9	19	2098626	2098636	25	22.3	20	-1
	IS1500_rev	Chromosome I (NC_005823.1)	100	11	0	0	6	16	2102598	2102588	25	22.3	20	1
	IS1500_rev	Chromosome I (NC_005823.1)	100	11	0	0	10	20	2144100	2144090	25	22.3	20	1
	IS1500_rev	Chromosome I (NC_005823.1)	100	12	0	0	8	19	2151111	2151122	6.4	24.3	20	-1
	IS1500_fwd	Chromosome I (NC_005823.1)	100	13	0	0	3	15	2152513	2152525	1.4	26.3	18	-1
	IS1500_rev	Chromosome I (NC_005823.1)	100	11	0	0	7	17	2153170	2153180	25	22.3	20	-1
	IS1500_rev	Chromosome I (NC_005823.1)	100	11	0	0	3	13	2181046	2181036	25	22.3	20	1
	IS1500_rev	Chromosome I (NC_005823.1)	100	12	0	0	6	17	2185448	2185437	6.4	24.3	20	1
	IS1500_rev	Chromosome I (NC_005823.1)	93.33	15	1	0	6	20	2190485	2190499	25	22.3	20	-1
	IS1500_rev	Chromosome I (NC_005823.1)	100	11	0	0	3	13	2220846	2220836	25	22.3	20	1
	IS1500_rev	Chromosome I (NC_005823.1)	100	11	0	0	1	11	2227307	2227317	25	22.3	20	-1
	IS1500_rev	Chromosome I (NC_005823.1)	100	12	0	0	1	12	2327646	2327657	6.4	24.3	20	-1
	IS1500_fwd	Chromosome I (NC_005823.1)	100	18	0	0	1	18	2371638	2371655	0.001	36.2	18	-1
	IS1500_rev	Chromosome I (NC_005823.1)	100	20	0	0	1	20	2371797	2371778	0.0001	40.1	20	1
	IS1500_rev	Chromosome I (NC_005823.1)	100	11	0	0	9	19	2433330	2433340	25	22.3	20	-1
	IS1500_rev	Chromosome I (NC_005823.1)	93.33	15	1	0	5	19	2451620	2451606	25	22.3	20	1
	IS1500_rev	Chromosome I (NC_005823.1)	100	11	0	0	3	13	2460106	2460116	25	22.3	20	-1
	IS1500_rev	Chromosome I (NC_005823.1)	100	11	0	0	7	17	2489171	2489181	25	22.3	20	-1
	IS1500_rev	Chromosome I (NC_005823.1)	95	20	1	0	1	20	2489883	2489902	0.026	32.2	20	-1
	IS1500_fwd	Chromosome I (NC_005823.1)	100	18	0	0	1	18	2490042	2490025	0.001	36.2	18	1
	IS1500_rev	Chromosome I (NC_005823.1)	100	11	0	0	8	18	2502870	2502880	25	22.3	20	-1
	IS1500_rev	Chromosome I (NC_005823.1)	100	11	0	0	8	18	2503006	2502996	25	22.3	20	1
	IS1500_fwd	Chromosome I (NC_005823.1)	100	11	0	0	3	13	2525288	2525278	21	22.3	18	1
	IS1500_rev	Chromosome I (NC_005823.1)	100	12	0	0	9	20	2578098	2578087	6.4	24.3	20	1
	IS1500_rev	Chromosome I (NC_005823.1)	100	11	0	0	1	11	2580916	2580926	25	22.3	20	-1
	IS1500_rev	Chromosome I (NC_005823.1)	100	11	0	0	1	11	2678954	2678964	25	22.3	20	-1
	IS1500_rev	Chromosome I (NC_005823.1)	100	11	0	0	7	17	2773121	2773111	25	22.3	20	1
	IS1500_rev	Chromosome I (NC_005823.1)	100	13	0	0	4	16	2806096	2806108	1.6	26.3	20	-1
	IS1500_rev	Chromosome I (NC_005823.1)	95	20	1	0	1	20	2813203	2813222	0.026	32.2	20	-1
	IS1500_fwd	Chromosome I (NC_005823.1)	100	18	0	0	1	18	2813362	2813345	0.001	36.2	18	1
	IS1500_fwd	Chromosome I (NC_005823.1)	100	12	0	0	7	18	2820262	2820251	5.4	24.3	18	1
	IS1500_rev	Chromosome I (NC_005823.1)	100	11	0	0	9	19	2882224	2882214	25	22.3	20	1
	IS1500_rev	Chromosome I (NC_005823.1)	100	12	0	0	2	13	2967179	2967190	6.4	24.3	20	-1
	IS1500_rev	Chromosome I (NC_005823.1)	100	11	0	0	6	16	3019480	3019490	25	22.3	20	-1
	IS1500_rev	Chromosome I (NC_005823.1)	100	11	0	0	1	11	3029735	3029745	25	22.3	20	-1
	IS1500_rev	Chromosome I (NC_005823.1)	100	11	0	0	1	11	3033452	3033462	25	22.3	20	-1
	IS1500_rev	Chromosome I (NC_005823.1)	100	11	0	0	4	14	3045662	3045672	25	22.3	20	-1
	IS1500_rev	Chromosome I (NC_005823.1)	100	12	0	0	1	12	3054055	3054066	6.4	24.3	20	-1
	IS1500_rev	Chromosome I (NC_005823.1)	100	11	0	0	3	13	3088547	3088557	25	22.3	20	-1
	IS1500_rev	Chromosome I (NC_005823.1)	100	11	0	0	4	14	3120337	3120327	25	22.3	20	1
	IS1500_rev	Chromosome I (NC_005823.1)	100	11	0	0	6	16	3144552	3144542	25	22.3	20	1
	IS1500_rev	Chromosome I (NC_005823.1)	100	11	0	0	1	11	3212090	3212100	25	22.3	20	-1
	IS1500_fwd	Chromosome I (NC_005823.1)	100	18	0	0	1	18	3224267	3224284	0.001	36.2	18	-1
	IS1500_rev	Chromosome I (NC_005823.1)	100	13	0	0	1	13	3224426	3224414	1.6	26.3	20	1
	IS1500_rev	Chromosome I (NC_005823.1)	100	12	0	0	1	12	3330095	3330106	6.4	24.3	20	-1
	IS1500_rev	Chromosome I (NC_005823.1)	100	11	0	0	1	11	3345432	3345422	25	22.3	20	1
	IS1500_fwd	Chromosome I (NC_005823.1)	100	11	0	0	3	13	3467220	3467230	21	22.3	18	-1
	IS1500_rev	Chromosome I (NC_005823.1)	100	11	0	0	1	11	3550257	3550247	25	22.3	20	1
	IS1500_fwd	Chromosome I (NC_005823.1)	100	11	0	0	4	14	3637639	3637629	21	22.3	18	1
	IS1500_rev	Chromosome I (NC_005823.1)	100	11	0	0	3	13	3681652	3681662	25	22.3	20	-1
	IS1500_fwd	Chromosome I (NC_005823.1)	100	11	0	0	6	16	3716165	3716175	21	22.3	18	-1
	IS1500_fwd	Chromosome I (NC_005823.1)	100	11	0	0	7	17	3718174	3718184	21	22.3	18	-1
	IS1500_rev	Chromosome I (NC_005823.1)	100	11	0	0	10	20	3721622	3721632	25	22.3	20	-1
	IS1500_rev	Chromosome I (NC_005823.1)	100	11	0	0	10	20	3787959	3787949	25	22.3	20	1
	IS1500_rev	Chromosome I (NC_005823.1)	100	11	0	0	4	14	3859218	3859228	25	22.3	20	-1
	IS1500_fwd	Chromosome I (NC_005823.1)	100	11	0	0	4	14	3861299	3861309	21	22.3	18	-1
	IS1500_rev	Chromosome I (NC_005823.1)	93.33	15	1	0	5	19	3884822	3884836	25	22.3	20	-1
	IS1500_rev	Chromosome I (NC_005823.1)	100	11	0	0	3	13	3902278	3902268	25	22.3	20	1
	IS1500_rev	Chromosome I (NC_005823.1)	100	12	0	0	2	13	3949857	3949846	6.4	24.3	20	1
	IS1500_rev	Chromosome I (NC_005823.1)	100	11	0	0	10	20	3969704	3969694	25	22.3	20	1
	IS1500_rev	Chromosome I (NC_005823.1)	100	11	0	0	1	11	3986546	3986556	25	22.3	20	-1
	IS1500_rev	Chromosome I (NC_005823.1)	93.33	15	1	0	4	18	3988556	3988542	25	22.3	20	1
	IS1500_rev	Chromosome I (NC_005823.1)	100	11	0	0	7	17	4054690	4054700	25	22.3	20	-1
	IS1500_rev	Chromosome I (NC_005823.1)	100	11	0	0	8	18	4102273	4102283	25	22.3	20	-1
	IS1500_rev	Chromosome I (NC_005823.1)	100	12	0	0	4	15	4115193	4115204	6.4	24.3	20	-1
	IS1500_rev	Chromosome I (NC_005823.1)	100	11	0	0	8	18	4126298	4126308	25	22.3	20	-1
	IS1500_fwd	Chromosome I (NC_005823.1)	100	18	0	0	1	18	4137565	4137582	0.001	36.2	18	-1
	IS1500_rev	Chromosome I (NC_005823.1)	100	20	0	0	1	20	4137720	4137701	0.0001	40.1	20	1
	IS1500_fwd	Chromosome I (NC_005823.1)	100	12	0	0	2	13	4151475	4151464	5.4	24.3	18	1
	IS1500_rev	Chromosome I (NC_005823.1)	100	11	0	0	9	19	4199243	4199253	25	22.3	20	-1
	IS1500_rev	Chromosome I (NC_005823.1)	100	13	0	0	1	13	4221624	4221636	1.6	26.3	20	-1
	IS1500_rev	Chromosome I (NC_005823.1)	100	20	0	0	1	20	4260763	4260782	0.0001	40.1	20	-1
	IS1500_fwd	Chromosome I (NC_005823.1)	100	18	0	0	1	18	4260922	4260905	0.001	36.2	18	1
	IS1500_rev	Chromosome I (NC_005823.1)	95	20	1	0	1	20	4269067	4269086	0.026	32.2	20	-1
	IS1500_fwd	Chromosome I (NC_005823.1)	100	18	0	0	1	18	4269226	4269209	0.001	36.2	18	1
	IS1500_rev	Chromosome II (NC_005824.1)	100	11	0	0	3	13	7753	7743	25	22.3	20	1
	IS1500_rev	Chromosome II (NC_005824.1)	100	12	0	0	6	17	79035	79024	6.4	24.3	20	1
	IS1500_rev	Chromosome II (NC_005824.1)	100	11	0	0	2	12	133159	133169	25	22.3	20	-1
	IS1500_rev	Chromosome II (NC_005824.1)	93.75	16	1	0	2	17	185773	185758	6.4	24.3	20	1
	IS1500_rev	Chromosome II (NC_005824.1)	100	11	0	0	8	18	203444	203454	25	22.3	20	-1
	IS1500_fwd	Chromosome II (NC_005824.1)	100	11	0	0	3	13	209610	209600	21	22.3	18	1
	IS1500_rev	Chromosome II (NC_005824.1)	100	11	0	0	6	16	232701	232711	25	22.3	20	-1
	IS1500_rev	Chromosome II (NC_005824.1)	100	11	0	0	9	19	243084	243074	25	22.3	20	1
	IS1500_rev	Chromosome II (NC_005824.1)	100	11	0	0	1	11	300283	300293	25	22.3	20	-1
	IS1500_rev	Chromosome II (NC_005824.1)	100	12	0	0	7	18	307606	307595	6.4	24.3	20	1
	query	subject	pident	length	mismatch	gapopen	qstart	qend	sstart	send	evalue	bitscore	query length	strand
	IS1533_fwd	Chromosome I (NC_005823.1)	100	12	0	0	9	20	107625	107636	8.6	24.3	22	1
	IS1533_rev	Chromosome I (NC_005823.1)	100	11	0	0	9	19	446805	446815	25	22.3	19	1
	IS1533_rev	Chromosome I (NC_005823.1)	100	11	0	0	9	19	532379	532389	25	22.3	19	1
	IS1533_rev	Chromosome I (NC_005823.1)	100	11	0	0	2	12	791464	791474	25	22.3	19	1
	IS1533_rev	Chromosome I (NC_005823.1)	100	12	0	0	5	16	1028859	1028870	6.4	24.3	19	1
	IS1533_rev	Chromosome I (NC_005823.1)	100	12	0	0	2	13	1055982	1055993	6.4	24.3	19	1
	IS1533_rev	Chromosome I (NC_005823.1)	100	11	0	0	6	16	1130272	1130262	25	22.3	19	-1
	IS1533_rev	Chromosome I (NC_005823.1)	100	11	0	0	9	19	1189169	1189179	25	22.3	19	1
	IS1533_rev	Chromosome I (NC_005823.1)	100	19	0	0	1	19	1220147	1220165	0.0004	38.2	19	1
	IS1533_rev	Chromosome I (NC_005823.1)	100	11	0	0	9	19	1303633	1303643	25	22.3	19	1
	IS1533_rev	Chromosome I (NC_005823.1)	100	11	0	0	8	18	1448339	1448349	25	22.3	19	1
	IS1533_rev	Chromosome I (NC_005823.1)	100	11	0	0	9	19	1465391	1465401	25	22.3	19	1
	IS1533_rev	Chromosome I (NC_005823.1)	100	11	0	0	9	19	1548467	1548477	25	22.3	19	1
	IS1533_fwd	Chromosome I (NC_005823.1)	100	12	0	0	5	16	1686479	1686468	8.6	24.3	22	-1
	IS1533_rev	Chromosome I (NC_005823.1)	100	11	0	0	8	18	1792272	1792282	25	22.3	19	1
	IS1533_rev	Chromosome I (NC_005823.1)	100	12	0	0	8	19	1875875	1875886	6.4	24.3	19	1
	IS1533_rev	Chromosome I (NC_005823.1)	93.33	15	1	0	5	19	1940077	1940091	25	22.3	19	1
	IS1533_rev	Chromosome I (NC_005823.1)	100	11	0	0	3	13	1956844	1956854	25	22.3	19	1
	IS1533_rev	Chromosome I (NC_005823.1)	93.33	15	1	0	5	19	1964409	1964423	25	22.3	19	1
	IS1533_rev	Chromosome I (NC_005823.1)	100	11	0	0	8	18	1968231	1968241	25	22.3	19	1
	IS1533_rev	Chromosome I (NC_005823.1)	100	13	0	0	5	17	2018900	2018888	1.6	26.3	19	-1
	IS1533_rev	Chromosome I (NC_005823.1)	100	11	0	0	9	19	2048571	2048581	25	22.3	19	1
	IS1533_rev	Chromosome I (NC_005823.1)	100	11	0	0	3	13	2053808	2053798	25	22.3	19	-1
	IS1533_rev	Chromosome I (NC_005823.1)	100	11	0	0	3	13	2084510	2084500	25	22.3	19	-1
	IS1533_rev	Chromosome I (NC_005823.1)	100	11	0	0	3	13	2139738	2139728	25	22.3	19	-1
	IS1533_rev	Chromosome I (NC_005823.1)	100	11	0	0	7	17	2180338	2180348	25	22.3	19	1
	IS1533_rev	Chromosome I (NC_005823.1)	100	11	0	0	9	19	2187895	2187905	25	22.3	19	1
	IS1533_rev	Chromosome I (NC_005823.1)	100	11	0	0	5	15	2245509	2245519	25	22.3	19	1
	IS1533_rev	Chromosome I (NC_005823.1)	100	11	0	0	8	18	2256430	2256420	25	22.3	19	-1
	IS1533_rev	Chromosome I (NC_005823.1)	100	11	0	0	3	13	2296963	2296973	25	22.3	19	1
	IS1533_fwd	Chromosome I (NC_005823.1)	100	12	0	0	4	15	2414328	2414317	8.6	24.3	22	-1
	IS1533_rev	Chromosome I (NC_005823.1)	100	11	0	0	9	19	2438715	2438705	25	22.3	19	-1
	IS1533_rev	Chromosome I (NC_005823.1)	100	11	0	0	9	19	2602925	2602915	25	22.3	19	-1
	IS1533_rev	Chromosome I (NC_005823.1)	100	11	0	0	9	19	2608092	2608082	25	22.3	19	-1
	IS1533_rev	Chromosome I (NC_005823.1)	93.33	15	1	0	2	16	2609042	2609028	25	22.3	19	-1
	IS1533_rev	Chromosome I (NC_005823.1)	100	11	0	0	1	11	2675441	2675431	25	22.3	19	-1
	IS1533_rev	Chromosome I (NC_005823.1)	100	12	0	0	6	17	2782602	2782613	6.4	24.3	19	1
	IS1533_rev	Chromosome I (NC_005823.1)	100	12	0	0	2	13	3090737	3090726	6.4	24.3	19	-1
	IS1533_rev	Chromosome I (NC_005823.1)	100	19	0	0	1	19	3312771	3312789	0.0004	38.2	19	1
	IS1533_fwd	Chromosome I (NC_005823.1)	100	22	0	0	1	22	3312921	3312900	9e-06	44.1	22	-1
	IS1533_rev	Chromosome I (NC_005823.1)	100	11	0	0	9	19	3382427	3382437	25	22.3	19	1
	IS1533_rev	Chromosome I (NC_005823.1)	100	15	0	0	1	15	3382726	3382740	0.1	30.2	19	1
	IS1533_fwd	Chromosome I (NC_005823.1)	100	22	0	0	1	22	3382876	3382855	9e-06	44.1	22	-1
	IS1533_rev	Chromosome I (NC_005823.1)	100	12	0	0	8	19	3421129	3421140	6.4	24.3	19	1
	IS1533_rev	Chromosome I (NC_005823.1)	100	11	0	0	9	19	3557763	3557753	25	22.3	19	-1
	IS1533_rev	Chromosome I (NC_005823.1)	100	11	0	0	8	18	3565377	3565367	25	22.3	19	-1
	IS1533_fwd	Chromosome I (NC_005823.1)	100	22	0	0	1	22	3583535	3583514	9e-06	44.1	22	-1
	IS1533_rev	Chromosome I (NC_005823.1)	100	11	0	0	8	18	3647682	3647672	25	22.3	19	-1
	IS1533_rev	Chromosome I (NC_005823.1)	100	12	0	0	8	19	3684468	3684479	6.4	24.3	19	1
	IS1533_fwd	Chromosome I (NC_005823.1)	100	12	0	0	1	12	3790736	3790747	8.6	24.3	22	1
	IS1533_fwd	Chromosome I (NC_005823.1)	100	12	0	0	11	22	3853051	3853062	8.6	24.3	22	1
	IS1533_fwd	Chromosome I (NC_005823.1)	100	13	0	0	10	22	3990599	3990587	2.2	26.3	22	-1
	IS1533_rev	Chromosome I (NC_005823.1)	100	12	0	0	5	16	4057427	4057416	6.4	24.3	19	-1
	IS1533_rev	Chromosome I (NC_005823.1)	100	11	0	0	9	19	4133485	4133475	25	22.3	19	-1
	IS1533_rev	Chromosome I (NC_005823.1)	100	11	0	0	8	18	4262918	4262908	25	22.3	19	-1
	query	subject	pident	length	mismatch	gapopen	qstart	qend	sstart	send	evalue	bitscore	query length	strand
	secY_rev	Chromosome I (NC_005823.1)	100	11	0	0	10	20	69518	69528	25	22.3	20	-1
	secY_fwd	Chromosome I (NC_005823.1)	100	12	0	0	11	22	222400	222389	8.6	24.3	22	1
	secY_rev	Chromosome I (NC_005823.1)	100	11	0	0	2	12	261039	261049	25	22.3	20	-1
	secY_rev	Chromosome I (NC_005823.1)	100	11	0	0	4	14	322262	322252	25	22.3	20	1
	secY_rev	Chromosome I (NC_005823.1)	100	11	0	0	2	12	340454	340444	25	22.3	20	1
	secY_rev	Chromosome I (NC_005823.1)	100	11	0	0	2	12	343067	343057	25	22.3	20	1
	secY_fwd	Chromosome I (NC_005823.1)	100	12	0	0	10	21	417916	417905	8.6	24.3	22	1
	secY_rev	Chromosome I (NC_005823.1)	100	11	0	0	7	17	458651	458641	25	22.3	20	1
	secY_rev	Chromosome I (NC_005823.1)	100	11	0	0	1	11	529135	529125	25	22.3	20	1
	secY_rev	Chromosome I (NC_005823.1)	100	11	0	0	10	20	622565	622555	25	22.3	20	1
	secY_rev	Chromosome I (NC_005823.1)	100	12	0	0	1	12	811271	811260	6.4	24.3	20	1
	secY_rev	Chromosome I (NC_005823.1)	100	11	0	0	10	20	856138	856148	25	22.3	20	-1
	secY_rev	Chromosome I (NC_005823.1)	93.33	15	1	0	4	18	899943	899929	25	22.3	20	1
	secY_rev	Chromosome I (NC_005823.1)	100	11	0	0	3	13	950898	950888	25	22.3	20	1
	secY_rev	Chromosome I (NC_005823.1)	100	12	0	0	5	16	1025047	1025036	6.4	24.3	20	1
	secY_rev	Chromosome I (NC_005823.1)	100	12	0	0	5	16	1055952	1055963	6.4	24.3	20	-1
	secY_rev	Chromosome I (NC_005823.1)	100	11	0	0	4	14	1223885	1223875	25	22.3	20	1
	secY_rev	Chromosome I (NC_005823.1)	100	11	0	0	8	18	1226061	1226051	25	22.3	20	1
	secY_rev	Chromosome I (NC_005823.1)	100	11	0	0	5	15	1685756	1685766	25	22.3	20	-1
	secY_rev	Chromosome I (NC_005823.1)	100	11	0	0	3	13	1790459	1790449	25	22.3	20	1
	secY_fwd	Chromosome I (NC_005823.1)	100	12	0	0	10	21	1857495	1857484	8.6	24.3	22	1
	secY_rev	Chromosome I (NC_005823.1)	93.33	15	1	0	5	19	1903588	1903602	25	22.3	20	-1
	secY_rev	Chromosome I (NC_005823.1)	100	11	0	0	9	19	2021970	2021980	25	22.3	20	-1
	secY_rev	Chromosome I (NC_005823.1)	100	12	0	0	5	16	2045858	2045847	6.4	24.3	20	1
	secY_rev	Chromosome I (NC_005823.1)	100	11	0	0	2	12	2389595	2389605	25	22.3	20	-1
	secY_rev	Chromosome I (NC_005823.1)	100	11	0	0	5	15	2699248	2699258	25	22.3	20	-1
	secY_fwd	Chromosome I (NC_005823.1)	100	12	0	0	11	22	2778549	2778560	8.6	24.3	22	-1
	secY_rev	Chromosome I (NC_005823.1)	100	13	0	0	7	19	3029433	3029445	1.6	26.3	20	-1
	secY_rev	Chromosome I (NC_005823.1)	100	11	0	0	8	18	3150470	3150480	25	22.3	20	-1
	secY_rev	Chromosome I (NC_005823.1)	93.33	15	1	0	4	18	3352930	3352916	25	22.3	20	1
	secY_fwd	Chromosome I (NC_005823.1)	100	12	0	0	11	22	3358079	3358090	8.6	24.3	22	-1
	secY_fwd	Chromosome I (NC_005823.1)	100	13	0	0	9	21	3430252	3430240	2.2	26.3	22	1
	secY_fwd	Chromosome I (NC_005823.1)	95.45	22	0	1	1	22	3459023	3459043	0.55	28.2	22	-1
	secY_rev	Chromosome I (NC_005823.1)	100	20	0	0	1	20	3459225	3459206	0.0001	40.1	20	1
	secY_rev	Chromosome I (NC_005823.1)	100	11	0	0	4	14	3683104	3683114	25	22.3	20	-1
	secY_rev	Chromosome I (NC_005823.1)	100	11	0	0	4	14	3737631	3737621	25	22.3	20	1
	secY_rev	Chromosome I (NC_005823.1)	100	11	0	0	4	14	3745952	3745962	25	22.3	20	-1
	secY_rev	Chromosome I (NC_005823.1)	100	11	0	0	5	15	3828204	3828214	25	22.3	20	-1
	secY_rev	Chromosome I (NC_005823.1)	100	11	0	0	6	16	3883295	3883305	25	22.3	20	-1
	secY_rev	Chromosome I (NC_005823.1)	100	11	0	0	2	12	3941571	3941581	25	22.3	20	-1
	secY_fwd	Chromosome I (NC_005823.1)	100	12	0	0	8	19	3962943	3962954	8.6	24.3	22	-1
	secY_rev	Chromosome I (NC_005823.1)	100	11	0	0	8	18	4170603	4170593	25	22.3	20	1
	secY_rev	Chromosome I (NC_005823.1)	100	11	0	0	2	12	4182566	4182576	25	22.3	20	-1
	secY_rev	Chromosome I (NC_005823.1)	100	11	0	0	3	13	4226427	4226417	25	22.3	20	1
	secY_rev	Chromosome I (NC_005823.1)	100	11	0	0	10	20	4273245	4273255	25	22.3	20	-1
